# Supplementary material for: Association Between Pneumoconiosis and Pleural Empyema: A Retrospective Cohort Study
Source: Diagnostics (Basel). 2025 Dec 3;15(23):3075. doi: 10.3390/diagnostics15233075 (PMC12691826; doi:10.3390/diagnostics15233075)
Supplement: Supplementary file 1 [file diagnostics-15-03075-s001.zip]

Archive with 1 entries (1 files):
- diagnostics-3904923-supplementary.pdf
